# Supplementary material for: Physical Training Protocols for Improving Dyspnea and Fatigue in Long COVID: A Systematic Review with Meta-Analysis
Source: Healthcare (Basel). 2025 Aug 4;13(15):1897. doi: 10.3390/healthcare13151897 (PMC12346511; doi:10.3390/healthcare13151897)
Supplement: Supplementary file 1 [file healthcare-13-01897-s001.zip]

Archive with 1 entries (1 files):
- healthcare-3716308-supplementary.pdf
